# Supplementary material for: Effectiveness and Tolerability of DOR/3TC/TDF in Experienced People with HIV Switching from RPV/FTC/TDF: A Retrospective, Single Center Cohort Study
Source: Pharmaceuticals (Basel). 2024 Dec 17;17(12):1706. doi: 10.3390/ph17121706 (PMC11676077; doi:10.3390/ph17121706)
Supplement: Supplementary file 1 [file pharmaceuticals-17-01706-s001.zip]

Archive with 1 entries (1 files):
- pharmaceuticals-3312747-supplementary.pdf
